# Supplementary material for: Involvement of G-quadruplex regions in mammalian replication origin activity
Source: Nat Commun. 2019 Jul 22;10:3274. doi: 10.1038/s41467-019-11104-0 (PMC6646384; doi:10.1038/s41467-019-11104-0)
Supplement: Supplementary file 4 — Source Data [file 41467_2019_11104_MOESM4_ESM.zip]

Archive with 2 entries (2 files):
- Source Data.xlsx
- Source Data - Uncropped Gels.pdf
