# Supplementary material for: Involvement of G-quadruplex regions in mammalian replication origin activity
Source: Nat Commun. 2019 Jul 22;10:3274. doi: 10.1038/s41467-019-11104-0 (PMC6646384; doi:10.1038/s41467-019-11104-0)
Supplement: Supplementary file 4 — Source Data [file 41467_2019_11104_MOESM4_ESM.zip › Source Data.xlsx]

## Sheet: Fig1C
Fig1C
	Bcgd1	PJ5'	P1	P2	P3	PJ3'	Bcgd2	Ori2
wt rep1	0.213333	0.00257656	168.571	120.571	133.143	0.0725449	0.213333	60.1073
wt rep2	0.380665	0.00169365	139.577	103.927	133.535	0.0278775	0.380665	91.6201
wt rep3	0.872727	0.00386813	184.388	169.583	98.7887	0.0208791	1.12727	162.853
insertion rep1	1.30737	12.2844	413.537	237.367	407.047	6.86764	0.374101	140.074
insertion rep2	1.6259	9.0312	936.17	399.291	695.035	8.78489	1.85446	60.2882
insertion rep3	0.285214	10.3813	923.155	684.758	478.316	6.79137	0.997665	270.774
wt average	0.488908	0.00271278	164.179	131.361	121.822	0.0404338	0.573757	104.86
wt std dev	0.342765	0.00109362	22.726	34.1315	19.9485	0.0280283	0.486605	52.6371
insertion average	1.07283	10.5656	757.621	440.472	526.799	7.4813	1.07541	157.045
insertion std dev	0.70044	1.6344	298.056	226.521	149.991	1.12959	0.743233	106.264
	0.2644	0.000362618	0.0263273	0.0398117	0.00976517	0.00033705	0.383416	0.488404

## Sheet: Fig1D
Fig2E
	OriP	delta OriP	origin OGRE/G4 sense	origin OGRE/G4 reverse
	1	0.330033	0.844884	0.403694
	1	0.19305	0.528958	0.59375
	1	0.258398	0.612403	0.607261
				0.364865
				0.444444
				0.425339
				0.406742
mean	1	0.260494	0.662082	0.463728
std dev	0	0.0685154	0.163718	0.0965905
T-test	oriP vs origin OGRE/G4 sense	origin OGRE/G4 sense vs reverse	oriP vs origin OGRE/G4 reverse
pvalue	0.0361589	0.158306	0.0107676

## Sheet: Fig2C
Fig2C
	parental cell line rep1	parental cell line rep2	parental cell line rep3	ori 1 G4 deletion rep1	ori 1 G4 deletion rep2	ori 1 G4 deletion rep3		average parental cell line	ori 1 G4 deletion	std dev parental cell line	std dev ori 1 G4 deletion		t test parental cell vs ori1 delG4
Bcgd1	0.213333	1.61304	1.63766	1.4416	1.85538	1.63514	Bcgd1	1.15468	1.64404	0.815322	0.207037		0.370646
P1	153.524	101.964	85.2408	11.415	18.511	7.19951	P1	113.576	12.3752	35.5918	5.71653		0.00826395
P2	120.571	122.023	126.818	15.9924	34.7081	10.3722	P2	123.137	20.3576	3.26889	12.7417		0.000172546
P3	133.143	85.9218	60.7307	6.26781	7.58436	3.64857	P3	93.2651	5.83358	36.7604	2.00351		0.0146909
Bcgd2	1.78667	0.386962	0.362336	0.558405	0.144617	0.364857	Bcgd2	0.845322	0.355959	0.815322	0.207037		0.370646
Ori2	80.566	96.1137	76.5197	184.995	98.1253	147.041	Ori2	84.3998	143.387	10.3443	43.5501		0.0845521

## Sheet: Fig2D
Fig2D
		actin 1	actin 2	Rai1 a	Rai b	GAPDH
experiment 1	NIH wt	140	138	58.4	398	174
	G4del	120	95.7	50.7	390	186
experiment 2	NIH wt	41.2	50	28.9	210	87.6
	G4del	31.3	40	43.7	214	70.7
experiment 3	NIH wt	32.1	40.5	35.4	109	83.6
	G4del	26.9	36.2	44.5	118	68.5
		actin 1	actin 2	Rai1 a	Rai b	GAPDH
experiment 1	wt/del (%)	85.7143	69.3478	86.8151	97.9899	106.897
experiment 2	wt/del (%)	75.9709	80	151.211	101.905	80.7078
experiment 3	wt/del (%)	83.8006	89.3827	125.706	108.257	81.9378
		actin 1	actin 2	Rai1 a	Rai b	GAPDH
	average	81.8286	79.5768	121.244	102.717	89.8474
	std dev	5.16238	10.0241	32.4291	5.18146	14.7778
	T-test pval	0.481664	0.408498	0.683372	0.529207	0.552896

## Sheet: Fig2E
Fig2E
	OriP	delta OriP	origin OGRE/G4 sense	ori1 random OGRE	ori1 delta OGRE
	1	0.263852	0.74934	0.40264	0.333333
	1	0.347222	0.875	0.144788	0.019305
	1	0.226244	0.554299	0.237726	0.0826873
	1	0.224719	0.653933	0.257919	0.174208
				0.21573	0.188764
mean	1	0.265509	0.708143	0.251761	0.15966
std dev	0	0.057403	0.136803	0.0945264	0.119211
T-test		origin OGRE/G4 sens vs random	origin OGRE/G4 sens vs delta	origin OGRE/G4 random OGRE vs delta OGRE	oriP vs delta OGRE	oriP vs delta OGRE random
pvalue		0.00212751	0.000697316	0.214702	0.131145	0.796022

## Sheet: Fig4D
			G4+ (%)	G4- (%)
		total	71.2	28.8
		insensitive	74	26
		new	75.8	24.2
		reinforced	68.8	31.2
		reduced	60.5	39.5
		suppressed	16.3	83.7

## Sheet: Fig4E
Fig4E
	no competitor		competitor 3 μM		competitor 10μM
	mean	SD	mean	SD	mean	SD
H2O	0	0.1	-0.3	0.3	0.3	0.1
22ag	17.5	0.2	3.1	0.4	1.9	0.3
ds26	16.5	0.4	16.3	0.3	15.8	0.2
1XAV	18.3	0.6	1.5	0.2	0.8	0.1
dT30	19.6	0.2	18.9	0	18.6	0
Ori new A	18.7	0.1	0.1	0.3	-0.2	0.3
Ori new B	18.7	0.2	1.7	0.2	1.3	0.4
Ori new C	18.1	0.4	0.9	0.2	0.9	0.5
Ori new D	18.4	0.7	0.8	0.1	0.1	0.1
Ori new E	20.5	1	1.4	0.4	0.8	0.2
Ori new F	19.5	1.8	1	0.3	0.5	0.4
Ori new G	18.9	1.2	0.9	0.1	-0.2	0.1
Ori new H	18.6	0.9	0.8	0.6	-0.2	0.1
Ori new I	20.9	1	0.8	0	0.3	0.1
Ori ins A	19.2	0.2	2.5	0	0.3	0.1
Ori ins B	19.1	0.5	1	0.1	-0.3	0.2
Ori ins C	19.8	0	2.1	0.1	0.3	0.2
Ori ins D or I	18.6	1	4.4	0.5	1.1	0.4
Ori ins F	18.6	1.4	1.2	0.3	1.3	0
Ori ins G	19.9	2	0.5	0.2	1	0.5
Ori ins H	19	0.8	1.5	0.1	0.4	0.1

## Sheet: Fig6A
Fig6A
condition	min	replication efficiency %
mock	0	0
	30	1.86045
	60	61.8757
	90	69.5468
	120	88.4548
Salmon Sperm	0	0
	30	9.71475
	60	69.7607
	90	75.4975
	120	90.1315
Random	0	0
	30	1.06644
	60	18.4534
	90	45.0608
	120	58.8524
AT rich	0	0
	30	1.41463
	60	40.6091
	90	58.3089
	120	66.8146
G4	0	0
	30	2.83788
	60	2.839
	90	4.11175
	120	4.87336

## Sheet: Fig6B
Fig6B
	replication efficiency (%)
	experiment1	experiment2	experiment3	experiment4	experiment5	experiment6	ratio mean	std deviation	n=	p value	T-test	pval welsh's correction
Mock	100	100	100	100	0	100	100	0	5	0.422667	mock vs ss	0.42
Salmon sperm	83.03	76.8005	116.48	120.048	100	0	99.2716	19.3458	5	0.728325	mock vs random	0.246
Random	0	0	0	105.52	63.3956	56.3598	75.0919	26.5856	3	0.0125454	mock vs G4	< 0.0001
G4	2.81515	36.9134	32.7476	36.9637	16.0795	7.22725	22.1244	15.3824	6

## Sheet: Fig6C
Fig6C
condition	min	replication efficiency %
mock	0	0
	30	72.2388
	60	73.9251
	90	76.2247
	120	77.7942
Salmon Sperm	0	0
	30	79.2695
	60	99.8092
	90	97.6957
	120	97.8623
Random	0	0
	30	53.5431
	60	90.1618
	90	95.805
	120	77.2001
G4	0	0
	30	53.8912
	60	75.2577
	90	81.0506
	120	73.0798

[truncated: 12 more sheets: Fig 6D , Fig6E , Fig 6F , Supp Fig 2B, Supp Fig 2C, Supp Fig4C, Supp Fig 7A , Supp Fig7B, Supp Fig7C, ScriptBased figures, Sheet4, Sheet6]
